# Supplementary material for: Phenotypic Profiling and Activation-Associated Expression of CD99 Ligands on Human Leukocytes
Source: Biology (Basel). 2025 Dec 31;15(1):86. doi: 10.3390/biology15010086 (PMC12785092; doi:10.3390/biology15010086)
Supplement: Supplementary file 1 [file biology-15-00086-s001.zip]

Archive with 1 entries (1 files):
- biology-3958138-supplementary.pdf
